# Supplementary material for: Translational Imaging Spectroscopy for Proximal Sensing
Source: Sensors (Basel). 2017 Aug 11;17(8):1857. doi: 10.3390/s17081857 (PMC5579726; doi:10.3390/s17081857)
Supplement: Supplementary file 1 [file sensors-17-01857-s001.zip]

Archive with 2 entries (2 files):
- sample_reflectance_hyspex_cut2.hdr
- sample_reflectance_hyspex_cut2.bsq
